# Supplementary material for: Mitochondrial Glycolysis in a Major Lineage of Eukaryotes
Source: Genome Biol Evol. 2018 Jul 30;10(9):2310–25. doi: 10.1093/gbe/evy164 (PMC6198282; doi:10.1093/gbe/evy164)
Supplement: Supplementary Data [file evy164_supp.zip]

Archive with 3 entries (3 files):
- evy164_Supp/Supplementary Figure 180503.pdf
- evy164_Supp/Supplementary file 1 180503.pdf
- evy164_Supp/Supplementary file 2 180503.pdf
